# Supplementary material for: New Antibacterial Secondary Metabolites from a Marine-Derived Talaromyces sp. Strain BTBU20213036
Source: Antibiotics (Basel). 2022 Feb 10;11(2):222. doi: 10.3390/antibiotics11020222 (PMC8868179; doi:10.3390/antibiotics11020222)
Supplement: Supplementary file 1 [file antibiotics-11-00222-s001.zip]

Archive with 1 entries (1 files):
- antibiotics-1576341-supplementary.pdf
